# Supplementary material for: Epigenetic and Transcriptomic Pathways Underlying Animal Models of Cognitive and Psychiatric Disorders: A Scoping Review
Source: Curr Issues Mol Biol. 2026 Apr 21;48(4):425. doi: 10.3390/cimb48040425 (PMC13115134; doi:10.3390/cimb48040425)
Supplement: Supplementary file 1 [file cimb-48-00425-s001.zip]

Archive with 1 entries (1 files):
- cimb-4215910-supplementary.pdf
